# Supplementary material for: Development and validation of immune dysfunction score to predict 28-day mortality of sepsis patients
Source: PLoS One. 2017 Oct 26;12(10):e0187088. doi: 10.1371/journal.pone.0187088 (PMC5658156; doi:10.1371/journal.pone.0187088)
Supplement: S1 File — (XLS) [file pone.0187088.s002.xls]

## Sheet: @raw data
D1seg_mon	@1SOFAscore	Charlsonindex	Validation	@1GCSFP	SOFAd1_10	GCSFPd1_75	IL10Pd1_80	TNFaP_36	IL6P_41	SeMod1_16	HLADRd1_89	D28mortality	@1WBC	Segment	Band	@1HLA_DR_73.5	@1_IL10_78.9	Lymphocyte	Monocyte	@1CRP	@1PCT	@1IL6P	@1IL10P	@1TNFaP	@1HLADRexpression	@1IL17AP	@1IFNrP	@1IL1RAP	@1VEGFP	Survivordays28	Age	BMI	Sex	CAD	HTN	COPD	Asthma	Pul_TB	Cancer_or_not	DM	Cirrhosis	CVA	CKD	@1Lactate	@@GCSF31_0.41	@@IL10_1.41	@@HLA_71_1.01	D90mortality	Survivordays
4.64583	7	1	1	133.35	0	1	0	0	0	1	0	0	7.2	66.9	0	1	0	18.3	14.4	62.3	#NULL!	28.49	32.57	33.7	94.6	1.09	90.07	40.23	105.59	28	86	24.9836	1	0	1	0	0	0	0	0	0	1	0	19.5	1	0	1	1	90
6.16667	5	1	1	125.84	0	1	0	0	1	1	0	0	11.2	74	0	1	0	13	12	#NULL!	#NULL!	55.47	64.45	20.82	99.7	3.4	231.97	308.86	272.84	28	77	18.026	1	0	0	0	0	0	0	0	0	0	0	10.5	1	0	0	1	90
38.2	10	6	1	46.34	0	0	1	0	0	0	0	0	21.3	95.5	0.5	1	1	1.5	2.5	8.5	0.74	8.13	930	25.51	99.9	0.77	3.16	22.23	13.5	28	80	23.3333	1	1	1	0	0	0	1	0	0	1	1	28	1	0	0	0	75.4569
7	13	2	1	129.31	1	1	0	1	1	1	1	1	25.9	56	14	0	0	12.5	8	268.7	#NULL!	80.51	16.19	39.13	69.7	16.92	8.35	92.29	24.03	25.0528	58	24.2578	1	0	1	0	0	0	0	1	0	0	0	38.7	1	0	1	0	25.0528
19.625	12	2	1	269.03	1	1	0	1	1	0	1	0	22.7	78.5	14.5	1	0	2.5	4	#NULL!	#NULL!	63	27.14	84.94	77.6	2.07	8.35	31.3	44.35	28	89	19.308	0	1	1	1	0	0	0	0	0	0	1	25.4	1	0	1	1	90
39	10	2	1	929.06	0	1	0	0	1	0	0	0	9	78	7	1	0	8	2	224.1	22.91	1792	56.35	33.13	95.1	5.03	11.61	75.14	24.03	28	76	22.151	0	1	1	0	0	0	0	1	0	1	1	23.9	1	0	1	1	90
6.97619	9	3	1	81.45	0	1	0	0	1	1	0	1	9.7	58.6	0	1	0	31.3	8.4	#NULL!	#NULL!	59.78	3.75	14.82	96.8	3.46	9.17	40.23	97.66	5.14722	48	32.5964	0	0	0	0	0	0	0	0	0	0	0	#NULL!	1	1	#NULL!	0	5.14722
38.4348	10	2	1	2858	0	1	0	1	1	0	0	0	10.1	88.4	0	1	0	8.7	2.3	#NULL!	#NULL!	60.97	22.14	53.9	99.6	6.1	89.38	105.05	254.42	28	77	28.7233	1	0	0	0	0	0	0	1	0	0	1	#NULL!	#NULL!	#NULL!	#NULL!	1	90
35.5	3	1	1	72.64	0	0	0	0	0	0	0	0	14.9	85.2	0	1	0	6.8	2.4	129.7	4.97	6.6	3.31	32.56	92.2	8.72	56.7	31.3	229.89	28	88	26.5059	1	0	0	0	0	1	0	0	0	0	0	12.5	1	0	1	0	66.4306
34	14	2	1	2306	1	1	1	1	1	0	1	0	3.2	34	37	0	1	21	1	152.2	5.53	118.95	109.27	93.34	54.7	34.33	3.16	35.78	24.03	28	80	22.6222	1	0	0	0	0	0	0	1	0	0	0	200.1	0	0	1	1	90
20.5	11	2	1	436.78	1	1	1	1	0	0	1	1	18.9	82	6	0	1	4	4	#NULL!	#NULL!	25.34	86.34	60.5	70	2.26	4.95	31.3	24.03	11.2264	78	26.2227	1	1	1	0	0	0	0	0	0	1	1	#NULL!	1	0	1	0	11.2264
5.38462	7	2	1	58.41	0	0	0	0	1	1	1	0	11.5	70	9	0	0	8	13	353.7	10.25	74.81	0.07	23.37	55.7	0.93	2.34	26.78	24.03	28	74	22.1852	1	1	1	1	0	0	0	1	0	1	0	8.2	1	0	1	1	90
90	6	2	1	115.92	0	1	1	1	1	0	0	0	23.8	90	0	1	1	2	1	15.6	0.09	48.4	270	97.7	98	5.13	48.88	66.5	186.24	28	81	22.1234	0	0	1	0	0	0	0	0	0	1	1	22.1	1	0	0	1	90
19.75	10	0	1	12232	0	1	0	1	1	0	#NULL!	0	7.7	79	5	#NULL!	0	12	4	354.5	#NULL!	803.74	44.97	59.23	#NULL!	6.21	4.95	44.66	44.35	28	68	15.011	1	0	0	0	0	0	0	0	0	0	0	#NULL!	0	0	#NULL!	1	90
8.2	10	2	1	91.34	0	1	0	0	1	1	1	1	21	82	3	1	0	3	10	198.7	#NULL!	51.25	14.27	27.53	87.1	3.15	35.16	222.14	290.32	6.89028	81	23.5742	0	0	0	0	0	0	0	1	0	1	0	18.3	1	1	0	0	6.89028
2.29167	13	3	1	132.77	1	1	0	0	1	1	0	0	8.3	55	1	1	0	12	24	56.6	1.66	224.17	28.21	33.24	90.8	13.43	12.42	12.95	81.06	28	44	27.2109	0	0	0	0	0	0	0	1	1	0	0	10.3	1	0	1	1	90
12.4	13	2	1	238.22	1	1	0	1	1	1	0	0	17.8	62	2	1	0	30	5	114.7	#NULL!	57.55	7.43	54.79	95	1.09	3.16	83.73	113.28	28	78	16.9204	0	0	1	0	0	0	0	1	0	0	0	#NULL!	0	0	#NULL!	1	90
50.5882	7	2	1	23.4	0	0	0	0	0	0	1	0	34	86	6.7	1	0	5.3	1.7	315.1	#NULL!	2.36	14.06	9.28	88.4	2.85	2.34	3.09	2.27	28	59	30.2667	1	0	1	0	0	0	0	1	0	0	0	19.9	1	0	1	1	90
39.125	3	2	1	73.91	0	0	0	0	0	0	1	0	19.6	93.9	0	0	0	3.6	2.4	1.4	1.35	2.41	10	11.53	33.7	5.45	10.81	62.17	81.06	28	78	24.6079	0	1	0	1	0	0	0	1	0	0	0	16.6	1	0	1	1	90
11.4	6	3	1	24.92	0	0	0	0	0	1	0	0	29.1	85.5	0	1	0	7	7.5	27.9	0.96	2.36	1.31	11.59	90.1	0.56	2.34	17.62	2.27	28	80	19.0071	0	1	1	1	0	1	0	1	1	0	0	10.4	1	1	#NULL!	0	73.4229
13.8333	9	0	1	183.01	0	1	0	0	1	1	1	0	25.1	83	0.5	0	0	9	6	#NULL!	2.17	45.5	8.72	10.86	57.6	1.17	2.34	8.18	63.34	28	49	20	0	0	0	0	0	0	0	0	0	0	0	18.8	0	0	#NULL!	1	90
63	6	1	1	884.82	0	1	0	1	0	0	1	0	27.4	94.5	2.5	1	0	1.5	1.5	#NULL!	#NULL!	33.54	28.53	42.11	79.2	8.83	43.87	143.02	224.75	28	89	15.1562	0	0	0	0	0	0	0	0	0	0	0	#NULL!	0	0	#NULL!	0	72.334
29.0333	10	2	1	331.44	0	1	1	1	1	0	0	0	2.7	87.1	3	1	1	6.9	3	361.5	#NULL!	367.43	105.08	363.37	98.9	9.13	324.11	572.63	82.87	28	82	23.6128	1	1	1	0	0	0	0	1	0	0	0	40	0	0	0	1	90
11.2917	10	2	1	76.44	0	1	0	0	1	1	0	1	11.6	81.3	0	1	0	11.2	7.2	241.5	0.41	43.31	0.07	19.18	96.6	1.09	2.34	49.06	44.35	0.601389	76	24.4922	0	1	1	0	0	0	0	1	0	0	1	51.9	#NULL!	#NULL!	#NULL!	0	0.601389
14.6	6	6	1	26.42	0	0	0	0	0	1	0	1	10.5	73	3	1	0	11	5	#NULL!	#NULL!	6.23	28.74	15.77	97.4	1.01	2.34	10.58	2.27	24.0764	49	24.4352	1	0	0	0	0	0	1	0	0	0	0	#NULL!	1	1	#NULL!	0	24.0764
6.58333	11	2	1	48.39	1	0	0	0	0	1	0	0	21.6	39.5	0	1	0	48.5	6	#NULL!	#NULL!	2.36	0.07	7.81	95.5	0.77	3.16	22.23	44.35	28	39	28.7108	1	1	0	0	0	0	0	0	0	0	0	#NULL!	#NULL!	#NULL!	#NULL!	1	90
12	11	2	1	341.57	1	1	0	1	1	1	1	1	11.4	72	5	0	0	15	6	373.4	33.16	91.16	15.43	107.08	69.1	9.77	2.05	247.69	216.96	20.2444	55	31.8405	1	0	1	0	0	0	0	1	0	0	1	27.2	1	0	1	0	20.2444
7.9	7	2	1	23.99	0	0	0	0	0	1	0	0	15.9	79	2	1	0	8	10	291.6	#NULL!	2.9	2.43	13.89	94.1	9	1.94	3.7	8.19	28	86	24.0506	1	1	1	0	0	0	0	1	0	0	0	26.7	1	0	1	1	90
9.57143	10	6	1	92.87	0	1	0	1	0	1	0	0	2.9	67	5	1	0	16	7	102.2	#NULL!	31.34	41.81	43.49	99	9.64	12.02	29.53	26.45	28	36	24.8016	1	0	0	0	0	0	0	0	0	0	0	14.8	1	0	0	0	73.5104
22	11	2	1	16344	1	1	1	1	1	0	0	0	7.2	66	23	1	1	6	3	285	#NULL!	1666	1627	588.65	89.9	61.68	3.04	2243	8.19	28	54	22.2697	1	1	1	0	0	0	0	0	0	0	1	49.8	0	0	1	1	90
22.3333	20	3	1	17.06	1	0	0	1	1	0	1	0	16.2	67	0.5	1	0	15.5	3	181.8	#NULL!	199.49	10.13	79.59	87.5	5.28	1.94	8.08	51.84	28	60	27.9431	0	1	1	0	0	0	0	1	0	0	1	58.2	1	0	1	0	42.1993
26.6667	10	2	1	218.46	0	1	0	0	1	0	1	0	13.5	80	7	0	0	8	3	111.2	200	98.02	15.6	35.01	68.7	11.27	2.37	416.16	131.12	28	80	18.9388	0	1	1	0	0	0	0	1	0	0	1	141.1	0	0	1	1	90
47	12	2	1	62.33	1	0	1	1	1	0	1	0	39.7	94	2.3	0	1	1.7	2	269.7	6.78	171.21	224.78	64.11	62	40.95	29.08	75.46	206.56	28	86	16.7742	0	0	1	0	0	0	1	0	0	1	0	37.6	1	0	1	1	90
11.4167	8	2	1	38.9	0	0	0	0	1	1	0	0	20.3	68.5	0.5	1	0	21.5	6	56.2	#NULL!	52.17	2.43	20.56	99.3	6	4.11	18.18	111.26	28	64	26.4014	0	0	1	0	0	0	0	0	0	0	0	#NULL!	1	0	0	1	90
24.4054	6	2	1	7.47	0	0	0	0	0	0	0	0	9.4	90.3	0	1	0	5.7	3.7	71.3	#NULL!	29.7	2.43	21.81	90.3	48.71	37.5	3.7	8.19	28	79	15.1358	0	0	1	0	0	0	0	0	0	1	0	#NULL!	0	0	1	1	90
133	7	2	1	285.96	0	1	0	1	1	0	1	0	16.5	66.5	24.5	0	0	2.5	0.5	307.8	#NULL!	87.03	21.68	77.27	59.6	254.05	536.75	190.08	2536	28	84	16.5598	1	0	0	0	0	0	0	0	0	0	0	40.6	0	0	1	1	90
46	8	2	1	52.75	0	0	1	1	1	0	1	0	17.9	46	45	0	1	4	1	234.8	22.31	199.12	111.07	93.96	51.8	31.48	35.16	132.49	143.77	28	84	17.5981	1	0	0	0	0	0	0	0	0	0	0	26.5	1	0	1	1	76
16.5455	12	2	1	105.47	1	1	1	1	1	0	1	1	29.8	91	0	0	1	3	5.5	6.2	0.47	200.71	2294	58.61	54.8	2.93	2.57	193.81	37.06	3	80	28.0802	0	1	1	1	0	0	0	0	0	0	0	67.7	#NULL!	#NULL!	#NULL!	0	3
17.5294	4	1	1	53.95	0	0	0	0	0	0	1	0	9.6	89.4	0	1	0	5.4	5.1	94.3	4.03	24.43	5.78	32.57	87.1	3.88	1.94	37.51	35.14	28	67	20.3906	0	0	0	1	1	0	0	0	0	0	0	22.6	0	1	1	1	90
26.1429	5	1	1	15.94	0	0	0	0	0	0	1	0	25.8	91.5	0	0	0	4.5	3.5	3.7	0.09	2.9	5.49	15.45	67.2	2.17	1.94	5.17	8.19	28	47	19.3959	0	0	1	0	0	0	0	1	0	1	0	15.4	1	1	1	1	90
44.5	12	2	1	69.46	1	0	0	0	0	0	0	0	13.7	89	2	1	0	5	2	187.1	4.02	32.05	2.43	30.43	90.3	174.68	1.94	45.71	26.45	28	76	28.5952	1	1	1	0	0	0	0	1	0	0	1	12.4	1	1	1	1	90
7	9	2	1	50.34	0	0	0	0	0	1	0	0	21.2	3.5	0	1	0	16.5	0.5	#NULL!	0.09	3.44	2.43	16.13	97.6	21.6	37.03	14.64	274.43	28	38	37.2245	0	0	1	0	0	0	0	1	0	0	0	#NULL!	1	1	0	1	90
9.83333	7	2	1	85.91	0	1	0	0	0	1	0	0	27.9	88.5	0.5	1	0	1.5	9	#NULL!	0.09	31.89	5.2	24.82	95.3	2.17	1.94	18.18	26.45	28	79	21.2706	1	1	1	0	0	0	0	1	0	0	1	#NULL!	0	0	1	1	90
9.375	15	3	1	47.41	1	0	1	1	1	1	1	1	30.5	75	0	1	1	12	8	174.6	0.09	1045	106.34	52.68	87.2	2.93	2.57	3.16	19.43	7.39236	72	30.3806	0	0	0	0	0	0	0	1	1	0	0	67.7	#NULL!	#NULL!	#NULL!	0	7.39236
22.8571	15	6	1	26.35	1	0	0	1	1	0	0	0	24.1	80	2.5	1	0	9	3.5	#NULL!	0.09	95.12	7.13	45.22	94.3	2.17	1.94	163.48	8.19	28	76	24.2031	0	1	1	0	0	0	1	1	0	0	1	35.4	1	0	0	1	90
16.5556	4	2	1	20.49	0	0	0	1	0	0	0	0	9.6	74.5	0	1	0	17.5	4.5	#NULL!	0.09	13.4	2.43	52.75	98.1	7.11	12.47	5.17	173.6	28	52	21.3111	1	0	1	0	0	0	0	1	0	0	0	5.1	1	0	1	1	90
15.8	3	2	1	29.91	0	0	0	0	0	1	1	0	13.6	86.9	0	1	0	7.4	5.5	29.2	0.09	2.9	2.43	12.9	84.2	14.63	55.88	11.25	26.45	28	86	32.0889	1	0	1	0	0	0	0	1	0	0	0	29.3	0	0	0	1	90
6	19	2	1	620.93	1	1	1	1	1	1	1	1	18.4	54	17	0	1	7	9	348.2	121.97	1130	459.63	122.97	49.8	13.47	2.57	55.99	19.43	1	79	20.2706	1	0	1	0	0	0	0	1	0	0	1	68.3	#NULL!	#NULL!	#NULL!	0	1
25.5161	8	2	1	46.73	0	0	0	1	1	0	0	0	16.8	79.1	0	1	0	16.3	3.1	138.6	200	139.54	6.22	60.43	97.6	88.92	157.21	20.01	1718	28	77	17.9687	1	0	1	0	0	0	0	1	0	1	0	31	1	1	0	1	90
7.42574	13	2	1	289.22	1	1	0	0	1	1	1	1	10.4	75	0	1	0	14	10.1	29.8	#NULL!	978.68	2.35	22.18	88.7	5.97	24.73	55.99	19.43	3.36528	73	25.6916	0	0	1	0	0	0	0	1	0	0	0	14.6	1	1	#NULL!	0	3.36528
9.91566	7	6	1	9.34	0	0	0	0	0	1	1	1	45.7	82.3	2.8	0	0	3.5	8.3	#NULL!	2.7	2.97	2.35	13.89	47.1	2.93	2.57	3.16	20.3	5.50625	45	19.5717	0	0	0	0	0	0	1	0	0	0	0	15.9	1	1	#NULL!	0	5.50625
43	5	2	1	12.21	0	0	0	0	0	0	0	0	15.5	86	1	1	0	10	2	380	0.66	15.57	8.06	31.15	96.5	2.68	1.94	117.04	43.6	28	59	28.7889	0	0	1	1	1	0	0	1	0	0	0	8.5	1	0	1	1	90
8.375	6	1	1	27.44	0	0	0	0	0	1	1	0	19.2	67	0	1	0	22	8	243.6	#NULL!	4.57	2.43	12.12	86.8	2.17	1.94	8.08	67.72	28	92	22.0386	0	0	1	1	0	0	0	0	0	1	0	#NULL!	0	0	1	1	90
21.25	11	2	1	552.77	1	1	0	1	1	0	1	0	13.3	85	4	1	0	6	4	385	42.87	1283	17.17	55.09	87.9	14.89	11.13	132.49	75.38	28	67	25.6607	0	0	1	0	0	0	0	1	0	0	1	78.9	0	0	1	1	90
31.6667	5	2	1	32.08	0	0	0	0	0	0	0	0	10.4	95	0	1	0	2	3	#NULL!	#NULL!	18.38	10.62	18.89	89.9	21.4	5.65	3.7	8.19	28	68	27.2173	0	0	0	0	0	0	0	0	0	0	1	#NULL!	1	0	1	0	41.4507
11.4324	8	0	1	65.95	0	0	0	0	0	1	0	0	15.4	84.6	0	1	0	7.3	7.4	306	0.55	21.68	3.43	29.61	89.6	61.95	44.04	41.59	1013	28	44	22.2222	0	0	0	0	0	0	0	0	0	0	0	11.8	0	0	1	1	90
5.85714	22	3	1	94.74	1	1	0	1	1	1	0	1	14.7	82	0	1	0	2	14	223.3	45.27	132.83	10.37	53.82	98	2.93	2.57	28.25	19.43	7.18403	36	25.2501	0	0	0	0	0	0	0	0	1	0	0	26.1	0	0	0	0	7.18403
53.7778	7	2	1	28.99	0	0	0	0	0	0	0	0	19.7	96.8	0	1	0	1.4	1.8	241.7	#NULL!	13.69	56.24	24.01	89.8	9.28	25.44	128.37	653.52	28	88	21.8916	0	1	1	1	0	0	0	0	0	1	0	#NULL!	1	0	1	0	32.4653
16	17	2	1	54.92	1	0	1	1	1	1	1	1	13.5	80	5	0	1	10	5	0.2	0.63	363.79	375.05	39.04	58.8	27.91	15.38	116.84	625.47	16.5813	82	16.7936	1	0	1	0	0	0	0	1	0	1	1	20.2	1	0	0	0	16.5813
4	12	6	1	122.37	1	1	0	0	0	1	1	0	1.7	36	7	0	0	10	9	240.9	137.59	5.45	2.35	19.58	60.1	2.93	2.57	7.45	19.43	28	78	20.1778	1	0	0	0	0	0	1	0	1	0	0	19.4	1	1	1	1	90
10.2632	7	2	1	27.44	0	0	0	0	1	1	0	0	12.9	58.5	0	1	0	35	5.7	#NULL!	1.41	89.91	2.35	18.09	96.7	2.93	2.57	11.21	91.48	28	87	20.9333	1	1	1	0	0	0	0	1	0	0	0	20.9	1	0	#NULL!	1	90
86	15	2	1	117.24	1	1	0	0	1	0	0	0	20.4	86	3	1	0	9	1	25.8	22.26	41.36	20.93	28.13	94.2	2.93	2.57	37.35	19.43	28	58	29.3477	1	0	0	0	0	0	0	1	0	0	0	187.2	0	0	1	1	90
25.7941	8	2	1	31.31	0	0	0	1	0	0	1	0	31.6	87.7	1.3	1	0	7	3.4	380	#NULL!	34.1	9.03	50.83	87.3	12.77	6.93	74.81	114.65	28	81	16.742	1	1	0	1	0	0	0	1	0	0	0	36.1	1	0	1	1	90
9.14286	12	6	1	25.89	1	0	1	0	0	1	0	0	18.3	64	8	1	1	18	7	45.6	#NULL!	35.4	239.01	15.2	93.9	5.46	3.1	11.21	66	28	45	16.205	0	0	0	0	0	0	1	0	0	0	0	93.7	1	0	1	0	43.4375
45	7	1	1	138.69	0	1	0	0	1	0	0	0	7	90	3	1	0	5	2	#NULL!	#NULL!	77.95	72.23	24.42	92.8	7	2.57	23.8	146.23	28	62	10.8773	0	0	0	1	0	0	0	0	0	1	0	#NULL!	1	0	1	1	90
43	10	0	1	71.01	0	0	0	0	0	0	0	0	2.7	81.7	0	1	0	16	1.9	170.6	2.45	2.97	22.92	16.67	99.6	2.93	3.9	198.24	19.43	28	62	22.5895	0	0	0	0	0	0	0	0	0	0	0	10.4	0	1	0	1	90
31.3333	12	2	1	53.43	1	0	1	0	1	0	1	0	16.5	94	1	0	1	1	3	16.2	0.21	43.4	208.71	24.34	63.8	25.04	148.92	327.08	205.44	28	84	19.6	1	0	1	0	1	0	0	1	0	0	0	10.3	1	0	1	0	67.3688
22.4324	12	2	1	42.85	1	0	0	0	0	0	1	0	7.8	83	0	1	0	13	3.7	173.3	2.8	2.97	30.64	33.98	75.7	10.98	4.32	4.08	165.61	28	83	18.0165	0	0	1	1	0	0	0	0	0	0	1	15.1	1	0	1	0	35
24.6757	6	2	1	42.85	0	0	0	0	0	0	0	0	12.7	91.3	0	1	0	4.9	3.7	121.9	3.37	2.97	2.35	11.41	98	3.16	5.17	11.21	20.3	28	49	30.2985	1	1	1	0	0	0	0	0	0	0	0	18.9	1	0	0	1	90
4.42857	10	0	1	17.43	0	0	0	0	1	1	0	0	1.7	31	20	1	0	32	7	295.8	1.21	70.4	2.35	12.3	99.6	8.52	33.04	254.94	487.37	28	26	18.3984	0	0	0	0	0	0	0	0	0	0	0	10.9	1	0	0	1	90
10.6892	10	2	1	130.6	0	1	0	0	0	1	1	0	16.6	79.1	0	1	0	13	7.4	199.5	0.62	24.83	2.35	13.62	76.1	10.36	43.32	32.77	351.83	28	80	31.9858	1	1	1	0	1	0	0	1	0	0	0	19.2	0	0	1	1	90
95	7	2	1	25.89	0	0	0	0	1	0	1	1	15.8	95	0	0	0	4	1	338.2	7.14	55.39	25.18	18.22	49.1	4.67	2.57	3.16	19.43	5.12361	80	31.9858	1	1	1	0	1	0	0	1	0	0	0	19.3	1	1	#NULL!	0	5.12361
24	7	2	1	16.68	0	0	0	0	0	0	0	0	11.5	72	2	1	0	23	3	219	19.88	15.53	3.7	18.64	97.2	2.93	2.57	51.3	125.56	28	78	21.5978	0	1	0	0	0	0	0	0	0	1	0	45.6	1	0	1	1	90
29.8333	8	2	1	42.85	0	0	0	0	1	0	0	0	23.4	89.5	0.5	1	0	5.5	3	339	18.39	566.44	3.35	26.1	90	7.15	2.57	28.25	263.15	26.3694	55	23.473	0	0	1	0	0	0	0	0	0	0	0	13.2	0	0	1	0	26.3694
80	6	6	1	17.43	0	0	0	0	1	0	0	0	16.9	80	0	1	0	17	1	208.6	102.6	85.1	34.08	25.2	91.9	5.67	73.2	7.45	19.43	28	78	21.103	1	1	1	0	0	0	1	0	0	0	0	10.6	1	0	0	1	90
43	8	2	1	130.6	0	1	0	0	1	0	0	0	13.8	86	7	1	0	4	2	41.1	4.76	90.56	29.49	32.01	95.6	72.54	439.22	3488	2584	28	69	16.6196	0	1	1	0	0	0	0	1	0	1	0	48.4	1	1	1	1	90
30.8276	8	2	1	25.89	0	0	0	0	0	0	1	0	14.3	89.4	0	1	0	7.7	2.9	27.2	2.42	2.97	34.08	6.06	81.5	3.16	4.32	11.21	136.07	28	44	18.9448	0	0	0	1	0	0	0	0	0	0	0	8.4	1	0	1	1	90
10.92	9	2	1	16.68	0	0	0	0	1	1	0	0	13.7	81.9	0	1	0	10.4	7.5	96.7	0.85	89.26	2.35	22.85	91.9	4.11	10.16	19.45	19.43	28	90	22.3289	0	0	1	0	0	0	0	0	0	0	0	14.7	1	0	1	1	90
95	7	2	1	189.71	0	1	1	1	1	0	1	1	16.7	95	2	0	1	1	1	331.3	0.88	41.89	171.19	37.61	35.7	28.65	2.2	51.73	13.6	20.4375	81	22.0741	1	0	1	1	0	0	0	0	0	0	1	23	1	1	0	0	20.4375
34.9259	6	6	1	152.27	0	1	0	0	0	0	0	0	15.3	94.3	0	1	0	2.9	2.7	#NULL!	12.06	7.42	5.22	10.77	90	6.83	3.49	6.13	13.6	28	44	26.5963	0	0	0	0	0	0	1	0	0	0	0	#NULL!	1	0	1	1	90
18.3958	6	1	1	5.8	0	0	0	0	0	0	0	0	14.8	88.3	0	1	0	6.1	4.8	120.8	0.46	7.23	2.5	1.78	95.6	2.84	2.2	4.16	13.6	28	61	23.9377	0	0	1	1	0	0	0	0	0	0	0	14.2	0	0	0	0	58.5417
46.5	11	6	1	6.96	1	0	0	0	0	0	0	0	20.3	93	1	1	0	3	2	11.5	3.65	10.48	13	17.52	94	23.37	18.63	81.21	280.01	28	87	20.331	0	0	0	0	0	0	1	0	0	0	0	18.1	0	0	0	1	90
14.7963	10	1	1	76.96	0	1	0	1	0	1	0	0	19.9	79.9	0	1	0	14.5	5.4	200	#NULL!	13.62	2.5	67.72	100	3.47	4.53	462.45	13.6	28	39	28.7971	0	0	1	0	0	0	0	0	0	0	0	#NULL!	0	0	0	1	90
483.5	10	2	1	0.54	0	0	0	0	0	0	0	0	8.3	96.7	0	1	0	3	0.2	313.3	14.24	2.07	2.5	1.09	99.7	2.36	2.2	2.56	13.6	28	68	25.3679	0	0	0	1	0	0	0	1	0	0	1	29.3	1	1	0	1	90
27.3333	10	6	1	118.61	0	1	0	1	0	0	0	0	10.8	82	4	1	0	11	3	42.1	#NULL!	40.7	28.14	70.56	93.8	1.79	6.41	1574	13.82	28	57	30.863	0	0	0	0	0	0	1	0	0	0	0	#NULL!	1	0	1	1	90
20.5	9	6	1	16280	0	1	1	1	1	0	1	0	1.6	82	9	1	1	4	4	238.9	94.91	475.2	83.3	40.68	87.6	2.01	2.84	74.53	37.54	28	50	18.9619	0	0	0	0	0	1	1	0	0	0	0	15.3	0	0	1	1	90
15.6	13	2	1	86.33	1	1	1	1	1	1	0	1	24.2	78	1.5	1	1	11	5	114.8	4.29	200.78	127.9	114.05	99.2	125.53	7.6	216.18	715.84	19.3958	80	25.5363	0	1	1	0	0	0	0	1	0	1	1	21.4	1	0	0	0	19.3958
25.6667	9	1	1	107.53	0	1	0	1	1	0	1	0	12.4	77	12	1	0	6	3	213.8	8.59	171.03	58.8	73.75	88.8	54.36	8.83	225.89	858.94	28	30	37.9524	0	0	0	0	0	0	0	0	0	0	0	17.8	0	0	1	1	90
46.85	12	1	1	43.84	1	0	1	1	0	0	0	1	34	93.7	1.3	1	1	2.7	2	8.2	5.12	24.82	125.03	38.21	97.4	1.04	2.2	148.77	13.6	9.08264	81	16.1712	1	0	1	0	0	1	0	0	0	0	0	101.2	1	0	0	0	9.08264
31.1667	13	2	1	82.02	1	1	0	0	1	0	0	0	22.7	93.5	0.5	1	0	3	3	22.6	#NULL!	41.29	5.61	23.98	99.1	1.9	10.1	161.44	13.6	28	62	23.5556	1	0	1	0	0	0	0	1	0	0	0	24.1	1	0	0	1	90
8.75	7	2	1	122.72	0	1	0	0	1	1	0	0	13	42	0	1	0	49	4.8	50.4	0.54	62.07	17.98	28.79	96.7	4.96	2.2	22.66	13.6	28	66	32.3676	0	0	0	0	0	0	0	1	0	0	0	17.9	0	0	1	0	68.4597
22.75	12	2	1	21.72	1	0	0	0	0	0	1	0	18	91	3	0	0	2	4	239	9.18	2.07	15.1	28.07	40.7	2.24	2.2	20.58	13.6	16.1701	59	16.3281	0	0	0	1	0	0	0	1	0	1	0	64.8	1	1	1	0	16.1701
10.1176	10	6	1	17.45	0	0	0	1	1	1	1	0	39.6	86	1.5	1	0	4	8.5	#NULL!	1.22	628.89	63.48	91.15	81.3	5.67	2.2	6744	37.54	28	59	20.9755	0	0	1	0	0	0	1	1	0	0	1	91	1	0	#NULL!	1	90
26.8276	5	2	1	46.81	0	0	0	1	1	0	0	0	18.9	77.8	0	1	0	8.4	2.9	214.4	#NULL!	80.89	78.86	40.42	97.3	12.1	47.41	83.93	360.8	28	74	15.1331	0	0	1	0	0	0	0	1	0	1	0	#NULL!	1	1	1	3	#NULL!
7.62222	5	2	1	49.78	0	0	0	1	0	1	0	0	7.6	68.6	0	1	0	12	9	12.7	#NULL!	2.14	2.5	36.25	96.5	6.1	24.77	81.6	258.31	28	76	20.0539	1	1	1	1	0	0	0	0	0	1	1	#NULL!	#NULL!	#NULL!	#NULL!	0	72.0632
5.5	10	2	1	23.16	0	0	0	0	0	1	0	0	10.1	66	0	1	0	14	12	47.6	0.7	24.82	2.5	19.78	100	2.01	15.18	75.71	140	28	65	23.1962	1	0	1	0	0	0	0	0	0	0	1	14.9	1	0	0	1	90
7.28571	20	2	1	278.05	1	1	1	1	1	1	0	1	7.4	51	1	1	1	35	7	#NULL!	#NULL!	97.35	147.98	307.14	92.4	5.52	2.54	2.98	242.98	2.44375	75	24.169	0	0	1	0	0	0	0	1	0	1	0	60.4	1	1	#NULL!	0	2.44375
21.125	9	2	1	29	0	0	0	1	0	0	0	0	25	84.5	3.5	1	0	0.5	4	37	0.56	24.92	13.23	51.77	97.9	8.8	12.27	110.1	209.77	28	88	20.5914	0	1	1	0	0	0	0	1	0	0	0	16	1	0	0	0	90
13.6667	10	2	1	17.45	0	0	0	0	0	1	0	0	17.8	82	0	1	0	6	6	55.5	#NULL!	3.08	52.56	25.37	98.5	16.98	6.6	25.59	218.43	28	51	25.6732	0	0	0	0	0	0	0	1	0	0	0	19.9	1	0	0	0	45.3257
10.4306	6	6	1	99.12	0	1	0	1	1	1	0	0	12.5	75.1	0	1	0	16.2	7.2	109.8	0.44	66.68	10.49	47.75	95.9	1.28	2.2	69.57	13.6	28	61	27.0062	1	0	0	0	0	0	1	1	0	0	0	19.5	0	0	1	3	#NULL!
#NULL!	14	2	1	26.07	1	0	0	0	0	#NULL!	1	0	15.4	73	0	1	0	20	0	7.06	5.44	5.81	5.42	16.86	87.3	4.54	2.2	267.11	13.6	28	76	29.1749	0	0	1	0	0	0	0	1	0	1	0	31.2	1	0	1	1	90
28.3333	15	2	1	45.32	1	0	0	1	0	0	1	0	19.2	85	10	0	0	2	3	380	200	28.5	16.06	79.36	72.6	11.15	2.2	179.99	235.02	28	59	23.8281	1	0	0	0	0	0	0	1	0	0	1	21.8	1	0	1	1	90
46	7	2	1	63.09	0	0	0	1	1	0	0	0	13.6	92	2	1	0	3	2	66	#NULL!	112.27	2.88	76.33	96.9	1.04	2.2	9	13.6	28	81	20.0288	0	0	1	0	0	0	0	1	0	0	1	22.2	1	0	1	1	90
#NULL!	12	6	1	18220	1	1	1	1	1	#NULL!	0	1	0.3	0	0	1	1	100	0	464.5	40.03	1431	82.78	109.88	89.7	5.95	13.15	450.74	13.6	10.6125	64	26.7949	1	0	1	0	0	0	1	1	0	0	0	68.8	1	1	0	0	10.6125
63.6667	8	#NULL!	1	213.43	0	1	1	1	1	0	1	1	20.3	95.5	1.5	0	1	1.5	1.5	398.8	155.12	667.98	2871	150.49	73.5	51.85	11.83	8260	371.78	3.41528	59	19.6281	0	1	1	0	0	0	0	1	0	0	1	19.4	#NULL!	#NULL!	#NULL!	0	3.41528
43	7	2	1	421.44	0	1	0	1	1	0	1	0	11	86	8	1	0	4	2	#NULL!	28.89	88.43	68.56	64.11	85.8	92.01	137.68	86.64	1189	28	75	22.5598	1	1	1	0	0	0	0	1	0	1	0	39.1	1	0	1	1	90
39	12	6	0	109.02	1	1	0	0	1	0	1	1	17.1	78	3	1	0	11	2	355.9	22.68	62.74	15.32	17.7	82.9	2.27	32.2	46.24	19.58	1.45972	64	24.8706	0	0	0	0	0	0	1	0	0	0	0	61.9	#NULL!	#NULL!	#NULL!	0	1.45972
19.25	12	6	0	327.52	1	1	0	1	1	0	1	0	36.9	77	2	1	0	13	4	#NULL!	1.68	113.17	34.04	53.33	76.6	27.27	94.96	1441	801.12	28	64	17.385	0	0	0	0	0	0	1	0	0	0	0	74.2	1	1	#NULL!	0	58
9.66667	6	2	0	46.64	0	0	0	0	1	1	0	0	28.5	72.5	7	1	0	12	7.5	70.7	47.97	61.96	11.1	31.57	99.5	3.2	3.97	161.85	19.58	28	63	21.6025	1	1	1	0	0	0	0	1	0	1	0	22.7	#NULL!	#NULL!	#NULL!	1	90
37.2	11	2	0	90.23	1	1	0	1	1	0	1	0	20.7	93	1	1	0	2	2.5	78.2	4.88	257.49	23.29	91.14	88	2.09	2.19	118.54	19.58	28	81	16.3453	0	0	1	0	0	0	0	1	0	0	1	14.4	1	0	1	0	39
7.1	9	2	0	42.53	0	0	0	0	1	1	0	0	10.7	71	0	1	0	18	10	157.7	2.46	55.77	60.04	5.79	97	2.09	4.87	1567	19.58	28	72	26.079	0	1	1	0	0	0	0	0	0	0	0	15	0	0	0	1	90
191	10	2	0	561.88	0	1	0	1	1	0	0	0	24.2	95.5	0.5	1	0	2.5	0.5	312.4	46.01	1249	2.72	77.85	97.2	43.37	40.43	16795	657.84	28	82	22.3183	0	1	0	0	0	0	0	1	0	0	0	50	0	0	1	1	90
22.4474	4	6	0	305.54	0	1	0	1	1	0	0	0	38.6	85.3	7.3	1	0	3.3	3.8	369.1	44.86	51.74	2.7	64.48	97.7	2.09	2.78	289.09	224.04	28	52	17.7832	0	0	1	0	0	0	1	0	0	0	0	12.8	0	0	0	1	90
22.875	9	6	0	39.23	0	0	0	1	1	0	0	0	20.5	91.5	0.5	1	0	4	4	118.99	#NULL!	48.17	39.04	58.52	94.8	4.37	13.07	31.43	139.11	28	71	21.4141	0	1	1	0	0	0	1	0	0	1	1	7	1	0	1	0	47
50	8	1	0	7.7	0	0	0	1	1	0	0	0	28.2	75	17.5	1	0	4.5	1.5	380	168.64	96.64	7.08	46.69	90.8	14.73	4.14	220.69	69.37	28	74	24.8032	0	1	1	0	0	0	0	0	0	0	0	#NULL!	1	1	1	1	90
7.43158	15	2	0	2309	1	1	0	1	1	1	0	0	14.5	70.6	0	1	0	17.2	9.5	49.8	3.85	162.31	39.31	90.81	95.2	3.86	5.24	71.5	19.58	28	83	22.3214	0	1	0	0	0	0	0	1	0	0	0	#NULL!	0	0	1	0	37
20.7778	9	1	0	3.64	0	0	0	1	0	0	0	0	23.6	93.5	0	1	0	1.5	4.5	273	#NULL!	18.8	2.7	83.5	95.8	45.26	2.46	1131	717.38	28	39	25.2792	0	0	1	0	0	0	0	0	0	0	0	9.4	1	0	#NULL!	1	90
40.7391	7	0	0	20.22	0	0	0	0	0	0	1	0	39.3	93.7	1.7	1	0	1.7	2.3	334	#NULL!	2.91	2.7	13.56	74.1	3.25	15.81	7.83	19.58	28	46	20.9689	0	0	0	0	0	0	0	0	0	0	0	13.1	0	0	#NULL!	1	90
16.4	14	6	0	11540	1	1	0	1	1	0	1	1	9.9	82	0	1	0	12	5	38.7	#NULL!	7800	67.59	120.74	83.5	24.19	4.5	213.76	19.58	2	53	19.6927	0	0	1	0	0	0	1	0	1	1	0	61.5	#NULL!	#NULL!	#NULL!	0	2
22.75	7	1	0	32.61	0	0	0	0	1	0	1	0	9.8	91	0	1	0	5	4	220	#NULL!	146.11	25.25	25.03	82.7	4.22	2.19	141.64	19.58	28	76	19.481	0	0	1	0	0	0	0	0	0	0	0	10.6	1	0	1	1	90
14.35	18	1	0	13.78	1	0	0	1	1	1	0	0	12.9	86.1	0	1	0	7.1	6	#NULL!	12.73	85.05	23.81	65.06	99.7	8.44	23.04	791.54	206.37	28	44	25.0194	0	0	1	0	0	0	0	0	0	0	0	17.3	1	1	0	1	90
21.75	7	2	0	30.12	0	0	0	0	1	0	0	0	17.5	87	2	1	0	5	4	348.4	#NULL!	134.44	2.7	26.92	99.3	2.09	8.75	72.26	19.58	28	83	27.1347	0	0	0	0	0	0	0	0	0	0	0	20.6	1	0	0	1	90
12.5714	9	2	0	144.94	0	1	0	1	1	1	0	0	14.6	88	1	1	0	4	7	114.3	57.71	89.89	3.47	112.8	99.3	5.51	19.63	1107	123.52	28	83	22.5	1	0	1	0	0	0	0	1	0	0	1	12.3	1	1	#NULL!	1	90
13.6154	6	6	0	28.46	0	0	0	1	0	1	0	1	24.3	88.5	0.5	1	0	3	6.5	129.9	#NULL!	24.52	3.09	104.56	98.1	11.24	34.53	32.26	448.81	11	48	16.9141	0	0	0	0	0	0	1	0	0	0	0	#NULL!	1	1	0	0	11
39	10	6	0	210.39	0	1	1	1	1	0	1	0	10	78	9	1	1	9	2	739	200	155.07	88.26	66.96	80.5	28.74	75.12	392.34	310.45	28	60	35.9862	1	0	1	0	0	0	1	0	0	0	0	34.3	1	0	1	1	90
5.63636	8	2	0	45	0	0	0	1	1	1	0	0	6.2	62	2	1	0	23	11	241.6	0.57	41.87	5.75	78.76	100	2.09	37.48	40.52	139.11	28	62	24.2767	0	0	1	0	0	0	0	1	0	1	1	7.1	1	0	0	1	90
21.8095	5	6	0	9.17	0	0	0	0	0	0	0	0	19.9	91.6	0	1	0	3.7	4.2	33.2	#NULL!	4.7	2.7	12.81	94.5	9.32	23.04	6.36	19.58	28	67	19.428	1	0	1	0	0	0	1	0	0	0	0	#NULL!	1	0	1	0	42.3785
14.9672	10	1	0	105.75	0	1	0	0	1	1	1	1	34.5	91.3	0.3	1	0	1	6.1	228.2	6.62	324.49	27.58	14.28	83.6	1.08	2.17	2.56	16	2	72	22.1436	1	0	1	0	0	0	0	0	0	0	0	17.4	#NULL!	#NULL!	#NULL!	0	2
34	6	2	0	33.43	0	0	0	0	0	0	0	0	26.3	85	9	1	0	2.5	2.5	58.6	23.56	30.31	2.7	12.3	95	2.75	2.19	14.48	19.58	28	62	24.2439	0	0	1	0	0	0	0	1	0	1	0	15.9	1	0	#NULL!	1	90
32.3214	6	2	0	75.54	0	1	0	0	0	0	1	1	12.4	90.5	0	0	0	6.6	2.8	44.8	1.68	31.08	10.85	29.32	24.8	2.09	2.19	22.28	19.58	4	63	24.4229	1	1	0	0	1	0	0	1	0	0	0	104.8	0	0	#NULL!	0	4
22	9	2	0	81.77	0	1	0	0	0	0	0	0	7.4	88	0	1	0	7	4	355.9	6.59	34.5	2.7	35.22	99.3	2.09	4.5	190.44	139.11	28	80	22.1916	0	1	1	0	0	0	0	1	0	0	0	10.8	0	0	#NULL!	1	90
40.5	16	6	0	374.84	1	1	1	1	1	0	0	1	15.3	81	1	1	1	10	2	#NULL!	#NULL!	111.65	337.86	1259	98	2.09	129.56	3370	19.58	8	54	25.355	0	0	0	0	0	0	1	1	0	0	0	96.6	1	0	#NULL!	0	8
90	14	2	0	466.43	1	1	0	1	1	0	0	0	9.9	90	0	1	0	7	1	45.4	#NULL!	82.64	46.71	40.69	92.7	12.71	410.63	6.86	792.63	28	86	22.9297	1	1	1	1	0	0	1	1	0	1	0	#NULL!	1	0	0	0	66.7889
35.8	5	6	0	70.77	0	0	0	0	1	0	1	0	27.1	89.5	1.5	1	0	6.5	2.5	265.2	#NULL!	65.2	15.08	27.33	80.4	4.64	2.38	14.46	16	28	55	16.09	0	0	0	0	0	1	1	0	0	0	0	#NULL!	1	0	1	1	90
65.7143	5	6	0	3878	0	1	0	1	1	0	0	0	15.9	92	0	1	0	6.5	1.4	129.82	1.31	158.24	25.93	44.62	91.6	2.36	5.08	122.68	112.53	28	49	24.8491	0	0	0	0	0	0	1	0	0	0	0	17.5	1	0	0	0	40.4104
31.3333	11	2	0	116.38	1	1	0	1	1	0	0	0	22.5	94	0	1	0	2	3	#NULL!	#NULL!	112.68	19.69	43.25	99.6	1.08	5.61	2.56	16	28	54	32.1094	1	0	0	0	0	0	0	1	0	0	1	#NULL!	1	0	0	1	90
37.2	15	2	0	154.17	1	1	0	1	1	0	0	0	24	93	1.5	1	0	1.5	2.5	372.1	52.78	157.4	68.96	174.23	92.6	5.48	19.5	497.27	112.53	28	35	27.0537	0	0	1	0	0	0	0	1	0	0	0	22.2	1	0	1	1	90
16.5	11	2	0	11294	1	1	0	1	1	0	1	0	2	33	10	1	0	22	2	151.9	4.28	915.97	64.8	38.51	76.9	7.5	2.93	75.9	16	28	89	15.873	0	1	1	1	0	1	0	0	0	1	0	40.4	0	0	1	1	90
36.2	7	2	0	3.24	0	0	0	0	0	0	0	0	5.1	90.5	0	1	0	6.8	2.5	253.1	#NULL!	29.15	25.93	19.7	99.6	1.19	6.14	6.12	16	28	65	29.0234	1	0	1	0	0	0	0	1	0	0	0	11.4	1	0	0	1	90
5	13	2	0	11294	1	1	1	1	1	1	0	1	18.5	55	3	1	1	20	11	3.6	1.31	14374	2046	80.67	99.4	1.08	2.17	2490	16	1	79	33.3276	1	1	1	0	0	0	0	1	0	0	0	86	#NULL!	#NULL!	#NULL!	0	1
2.59259	8	0	0	59.16	0	0	1	1	1	1	0	0	41.9	35	13	1	1	11	13.5	19.4	200	306.16	185.01	474.16	98.4	1.1	8.24	1512	156.43	28	65	18.9824	0	0	0	0	0	0	1	0	0	0	0	52.5	0	0	0	1	90
22.5	11	0	0	599.24	1	1	0	0	0	0	0	1	8.4	90	4	1	0	2	4	124.8	1.76	8.78	31.53	29.86	99.2	78.59	99.25	492.93	1264	1.72847	68	26.1224	0	0	0	0	0	0	0	0	0	0	0	25.5	1	0	0	0	22.0368
8.28571	15	2	0	10789	1	1	1	1	1	1	0	1	6.3	58	5	1	1	17	7	47.7	28.34	1607	676.25	99.39	96.2	2.36	4.01	1545	16	4	80	23.6678	0	0	0	0	0	0	0	0	0	0	1	74.4	1	0	#NULL!	0	4
41.75	12	1	0	55.22	1	0	0	1	1	0	1	0	26.2	83.5	9	0	0	3	2	72	11.63	41.74	42.74	68.71	54.3	1.08	2.17	2.56	16	28	76	13.9844	0	0	0	1	0	0	0	1	0	0	0	28.8	0	0	1	1	90
21.25	7	0	0	109.31	0	1	1	0	1	0	0	0	3	85	3	1	1	7	4	164.6	#NULL!	114.22	93.1	9.99	98.3	1.19	16.46	295.3	16	28	60	26.6055	0	0	1	0	0	0	0	0	0	0	0	#NULL!	1	0	0	1	90
59.8667	17	1	0	103.96	1	1	1	1	1	0	0	0	10.4	89.8	0	1	1	8.6	1.5	231.7	38.38	64.54	735.03	82.55	99.6	1.08	2.17	14840	16	28	52	24.7676	0	0	0	0	0	0	0	0	0	1	0	25.3	0	0	0	1	90
30.3333	6	2	0	82.07	0	1	0	0	0	0	0	0	5	91	4	1	0	2	3	322.7	2.77	31.42	59.64	22.54	96.7	1.08	10.83	104.38	16	28	54	19.3572	1	0	0	0	0	0	0	1	0	0	0	22.9	0	0	0	4	#NULL!
32.7	8	6	0	89.46	0	1	0	1	0	0	1	0	7.8	#NULL!	0	1	0	#NULL!	#NULL!	109.4	5.02	14.74	27.25	36.42	88.7	1.49	2.17	125.68	16	28	57	20.9745	1	0	0	0	0	0	1	1	0	0	0	27.5	1	0	1	0	54.3854
14.0943	6	2	0	14.1	0	0	0	0	0	1	0	0	19.3	74.7	0	1	0	19.7	5.3	#NULL!	#NULL!	11.33	4.01	7.92	91.3	1.08	2.17	2.56	16	28	75	28.1778	1	1	0	1	0	0	0	1	0	0	0	#NULL!	0	0	1	0	79.3972
27.3333	9	2	0	23.6	0	0	0	0	0	0	1	0	13.8	82	8	1	0	3	3	293.2	4.64	29.92	26.26	26.75	75.8	7.5	4.54	2.56	401.41	28	66	24.7199	1	0	0	0	0	0	0	1	0	0	0	15	1	0	1	#NULL!	#NULL!
11.6	11	1	0	63.07	1	0	0	1	0	1	1	0	16.2	58	34	1	0	2	5	260	#NULL!	27.69	9.16	37.65	79.4	4.51	8.24	13.09	174.8	28	71	17.5505	1	1	0	0	0	0	0	0	0	0	0	18.9	1	0	1	#NULL!	#NULL!
[truncated: 39 more columns]
